# Supplementary material for: Overexpression of Glyoxalase 2 in Human Breast Cancer Cells: Implications for Cell Proliferation and Doxorubicin Resistance
Source: Int J Mol Sci. 2024 Oct 10;25(20):10888. doi: 10.3390/ijms252010888 (PMC11507095; doi:10.3390/ijms252010888)
Supplement: Supplementary file 1 [file ijms-25-10888-s001.zip]

Archive with 1 entries (1 files):
- ijms-3138282-supplementary.pdf
